# Supplementary material for: Assessing the contribution of rare protein-coding germline variants to prostate cancer risk and severity in 37,184 cases
Source: Nat Commun. 2025 Feb 19;16:1779. doi: 10.1038/s41467-025-56944-1 (PMC11839991; doi:10.1038/s41467-025-56944-1)
Supplement: Supplementary file 3 — Supplementary Data 1–15 [file 41467_2025_56944_MOESM3_ESM.xlsx]

## Sheet: Content
Supplementary Data 1	Criteria for qualifying variant models used in gene-level collapsing analysis.
Supplementary Data 2	Inflation factor for all gene-level QV models and all cohorts in the association tests for risk of developing prostate cancer.
Supplementary Data 3	Genes significantly associated at the suggestive level (P < 2.6x10-6) with the risk of developing prostate cancer.
Supplementary Data 4	All QV models (defined in Supplementary Table 1) are shown for genes which are significantly associated at the suggestive level (P < 2.6x10-6) with the risk of developing prostate cancer in at least one QV model.
Supplementary Data 5	DNA damage response gene associations with the risk of developing prostate cancer.
Supplementary Data 6	Inflation factor for all gene-level qualifying variant models and all cohorts in the association tests with prostate cancer severity (aggressive prostate cancer versus non-aggressive prostate cancer).
Supplementary Data 7	Genes significantly associated at the suggestive level (P < 2.6x10-6) with prostate cancer severity (aggressive prostate cancer versus non-aggressive prostate cancer).
Supplementary Data 8	All QV models (defined in Supplementary Table 1) are shown for genes which are significantly associated at the suggestive level (P < 2.6x10-6) with prostate cancer severity (aggressive prostate cancer versus non-aggressive prostate cancer) in at least one QV model.
Supplementary Data 9	DNA damage response gene associations with prostate cancer severity (aggressive prostate cancer versus non-aggressive prostate cancer).
Supplementary Data 10	Inflation factor for all gene-level qualifying variant models and all cohorts in the association tests with aggressive prostate cancer versus controls.
Supplementary Data 11	Genes significantly associated at the suggestive level (P < 2.6x10-6) with aggressive prostate cancer versus controls.
Supplementary Data 12	All QV models (defined in Supplementary Table 1) are shown for genes which are significantly associated at the suggestive level (P < 2.6x10-6) with with aggressive prostate cancer versus controls in at least one QV model.
Supplementary Data 13	DNA damage response gene associations with aggressive prostate cancer versus controls.
Supplementary Data 14	Inflation factor for all ExWAS genetic models and all cohorts in association tests for the risk of developing prostate cancer.
Supplementary Data 15	Rare variants significantly associated at the study-wide level (P < 1x10-8) with prostate cancer risk.

## Sheet: Supplementary Data 1
Supplementary Data 1: Criteria for qualifying variant models used in gene-level collapsing analysis. MAF, Minor Allele Frequency; QC, Quality Control; MTR, Missense Tolerance Ratio. *reflects the gnomAD global_raw MAF unless otherwise specified.
Collapsing model	gnomAD MAF*	Internal MAF	Max QC Fail Sample	Variant type**	REVEL​ cut-off	Missense tolerance ratio (MTR) cut-offs
syn (synonymous negative control)	≤0.005%	≤0.05%	2	Synonymous	-	-
ptv (protein truncating variant)	≤0.1% (popmax)	≤0.1%	4	PTV	-	-
UR (ultra-rare damaging)	0	≤0.025%	1	Non-synonymous	≥0.25	-
URmtr (ultra-rare damaging, MTR-informed)	0	≤0.025%	1	Non-synonymous	≥0.25	MTR≤25th %ile or intragenic MTR≤50th %ile
ptvraredmg (PTV and rare damaging models combined)	PTV≤0.1% (popmax) missense≤0.005% and ≤0.05% (popmax)	PTV≤0.1%, missense≤ 0.05%	4	Non-synonymous	≥0.25	-
raredmg (rare damaging)	≤0.005%	≤0.05%	2	Missense	≥0.25	-
raredmgmtr (rare damaging, MTR informed)	≤0.005%	≤0.05%	2	Missense	≥0.25	MTR≤25th %ile or intragenic MTR≤50th %ile
flexdmg (flexible MAF, damaging non-syn.)	≤0.05%, (popmax)≤0.1%	≤0.1%	4	Non-synonymous	≥0.25	-
flexnonsyn (flexible MAF, non-synonymous)	≤0.05%, (popmax)≤0.1%	≤0.1%	4	Non-synonymous	-	-
flexnonsynmtr (flexible MAF, non-synonymous, MTR informed)	≤0.05%, (popmax)≤0.1%	≤0.1%	4	Non-synonymous	-	MTR≤25th %ile or intragenic MTR≤50th %ile
rec (non-synonymous rcessive)	≤0.5% (popmax) ≤2 homozygous calls	≤0.5%	0.05% cohort	Non-synonymous	-	-
**Variant Type	Variant Consequences
Synonymous	synonymous_variant
PTV	exon_loss_variant, frameshift_variant, start_lost, stop_gained, stop_lost, splice_acceptor_variant,splice_donor_variant, gene_fusion, bidirectional_gene_fusion, rare_amino_acid_variant, transcript_ablation
Missense	missense_variant_splice_region_variant, missense_variant
Non-synonymous	exon_loss_variant, frameshift_variant, start_lost, stop_gained, stop_lost, splice_acceptor_variant,splice_donor_variant, gene_fusion, bidirectional_gene_fusion, rare_amino_acid_variant, transcript_ablation, conservative_inframe_deletion, conservative_inframe_insertion, disruptive_inframe_insertion, disruptive_inframe_deletion, missense_variant_splice_region_variant, missense_variant, protein_alte…

## Sheet: Supplementary Data 2
Supplementary Data 2: Inflation factor for all gene-level QV models and all cohorts in the association tests for risk of developing prostate cancer. Inflation factor calculated from regressing observed P-values against expected P-values generated from n-1 permutation of case-control cohort. All qualifying variant (QV) models are defined in Supplementary Data 1.
UKB, UK Biobank; MCPS, Mexico City prospective Study; 100kGP, 100,000 Genomes Project; NYBAZ Study, New York-Boston-AstraZeneca prostate cancer study; AZCT, AstraZeneca Clinical Trials.
Cohort	Inflation Factor (QV model)
	syn	ptv	UR	URmtr	ptvraredmg	raredmg	raredmgmtr	flexdmg	flexnonsyn	flexnonsynmtr	rec
AZCT (EAS)	0.9	0.94	0.98	0.96	0.92	0.92	0.91	0.93	0.9	0.9	0.84
AZCT (EUR)	1	1.04	0.93	0.93	1.01	1	1	1.02	1.02	1.01	1.04
MCPS	1	0.95	0.98	0.98	0.99	0.99	0.99	0.99	0.98	0.98	1.04
UKB (AFR)	0.94	0.99	0.94	0.97	0.98	1.01	1.01	0.98	0.98	0.97	0.96
UKB (EUR)	0.99	1.04	1	1	1.02	1.01	1.02	1.04	1.02	1.02	1.01
UKB (SAS)	0.99	0.99	1	1.03	0.98	0.97	0.98	1	0.98	1	0.97
NYBAZ (AFR)	0.97	1.02	0.92	0.94	0.99	0.97	0.97	1.01	1.02	1	0.92
NYBAZ (EUR)	1.15	1.18	1.1	1.1	1.2	1.1	1.09	1.22	1.18	1.18	1.14
100kGP (EUR)	1.02	1	0.97	0.96	NA	0.99	0.99	1.03	1.03	1.02	0.97
Meta-Analysis	1.03	1.11	1.03	1.04	1.04	1.03	1.03	1.05	1.04	1.04	1.02

## Sheet: Supplementary Data 3
Supplementary Data 3: Genes significantly associated at the suggestive level (P < 2.6x10-6) with the risk of developing prostate cancer. The qualifying variant (QV) model (defined in Supplementary Data 1) with the strongest association is shown. Meta OR and P-values were determined from a Cochran–Mantel–Haenszel test across cohorts, and individual cohort OR and P were calculated with Fisher's exa…
OR, odds ratio; LCI, lower confidence interval; UCI, upper confidence interval; UKB, UK Biobank; MCPS, Mexico City prospective Study; 100kGP, 100,000 Genomes Project; NYBAZ Study, New York-Boston-AstraZeneca prostate cancer study; AZCT, AstraZeneca Clinical Trials.
Gene	QV Model	Meta OR	Meta OR (LCI)	Meta OR (UCI)	Meta P	AZCT EAS OR	AZCT EAS P	AZCT EAS Carriers (Cases)	AZCT EAS Non-Carriers (Cases)	AZCT EAS Carriers (Ctrls)	AZCT EAS Non-Carriers (Ctrls)	AZCT EUR OR	AZCT EUR P	AZCT EUR Carriers (Cases)	AZCT EUR Non-Carriers (Cases)	AZCT EUR Carriers (Ctrls)	AZCT EUR Non-Carriers (Ctrls)	NYBAZ AFR OR	NYBAZ AFR P	NYBAZ AFR Carriers (Cases)	NYBAZ AFR Non-Carriers (Cases)	NYBAZ AFR Carriers (Ctrls)	NYBAZ AFR Non-Carriers (Ctrls)	MCPS OR	MCPS P	MCPS Carriers (Cases)	MCPS Non-Carriers (Cases)	MCPS Carriers (Ctrls)	MCPS Non-Carriers (Ctrls)	UKB SAS OR	UKB SAS P	UKB SAS Carriers (Cases)	UKB SAS Non-Carriers (Cases)	UKB SAS Carriers (Ctrls)	UKB SAS Non-Carriers (Ctrls)	NYBAZ EUR OR	NYBAZ EUR P	NYBAZ EUR Carriers (Cases)	NYBAZ EUR Non-Carriers (Cases)	NYBAZ EUR Carriers (Ctrls)	NYBAZ EUR Non-Carriers (Ctrls)	UKB EUR OR	UKB EUR Logistic regression OR	UKB EUR P	UKB EUR Logistic regression P	UKB EUR Carriers (Cases)	UKB EUR Non-Carriers (Cases)	UKB EUR Carriers (Ctrls)	UKB EUR Non-Carriers (Ctrls)
BRCA2	ptv	3.22539	2.65477	3.90368	7.50429e-29	4.3067	0.1254	2	75	4	646	12.2756	2.591e-09	23	1207	5	3221	0	1	0	69	4	410	3.8007	0.0483	3	279	101	35700	8.598	0.0327	2	129	7	3882	6.1704	1.908e-12	32	2168	42	17558	2.6657	3.02	5.735e-13	1.47e-16	87	14490	259	114988
ATM	ptv	2.92416	2.34454	3.62736	1.16656e-19	0	1	0	77	1	649	5.3086	2.53e-05	18	1212	9	3217	0	1	0	69	3	411	5.6013	0.0026	5	277	115	35686	2.7119	0.3284	1	130	11	3878	3.1569	6.251e-05	20	2180	51	17549	3.0059	3.15	4.085e-13	1.52e-14	72	14505	190	115057
SAMHD1	flexdmg	2.01767	1.6528	2.44901	2.36441e-11	2.125	0.4296	1	76	4	646	2.1733	0.0414	14	1216	17	3209	NA	1	0	69	0	414	1.2334	0.5583	1	281	103	35698	2.4853	0.3504	1	130	12	3877	1.232	0.4997	12	2188	78	17522	1.8502	1.91	3.382e-06	7.47e-07	81	14496	347	114900
TET2	ptv	3.3136	2.26251	4.78168	1.71171e-09	0	1	0	77	4	646	1.3121	0.7139	3	1227	6	3220	NA	1	0	69	0	414	3.1816	0.2752	1	281	40	35761	14.95	0.0946	1	130	2	3887	2.4642	0.1117	4	2196	13	17587	2.6784	2.05	0.000224	0.00512	22	14555	65	115182
CHEK2	flexdmg	1.68609	1.40738	2.00986	2.68511e-08	0	1	0	77	1	649	1.2265	0.5026	14	1216	30	3196	NA	1	0	69	0	414	1.8725	0.1725	4	278	273	35528	0.7594	1	1	130	39	3850	1.4242	0.1549	19	2181	107	17493	1.9091	2.01	1.378e-08	7.58e-10	109	14468	453	114794
DMD	syn	0.496974	0.358535	0.673427	8.59832e-07	0	1	0	77	1	649	0.193	0.0109	2	1228	27	3199	0	1	0	69	3	411	0.621	1	1	281	204	35597	0	1	0	131	18	3871	0.4696	0.1849	4	2196	68	17532	0.5521	0.532	0.0003677	0.000471	34	14543	486	114761
[truncated: 12 more columns]

## Sheet: Supplementary Data 4
Supplementary Data 4: All QV models (defined in Supplementary Data 1) are shown for genes which are significantly associated at the suggestive level (P < 2.6x10-6) with the risk of developing prostate cancer in at least one qualifying variant (QV) model. Meta OR and P-values were determined from a Cochran–Mantel–Haenszel test across cohorts, and individual cohort OR and P were calculated with Fis…
OR, odds ratio; LCI, lower confidence interval; UCI, upper confidence interval; UKB, UK Biobank; MCPS, Mexico City prospective Study; 100kGP, 100,000 Genomes Project; NYBAZ Study, New York-Boston-AstraZeneca prostate cancer study; AZCT, AstraZeneca Clinical Trials.
Gene	QV Model	Meta OR	Meta OR (LCI)	Meta OR (UCI)	Meta P	AZCT EAS OR	AZCT EAS P	AZCT EAS Carriers (Cases)	AZCT EAS Non-Carriers (Cases)	AZCT EAS Carriers (Ctrls)	AZCT EAS Non-Carriers (Ctrls)	AZCT EUR OR	AZCT EUR P	AZCT EUR Carriers (Cases)	AZCT EUR Non-Carriers (Cases)	AZCT EUR Carriers (Ctrls)	AZCT EUR Non-Carriers (Ctrls)	NYBAZ AFR OR	NYBAZ AFR P	NYBAZ AFR Carriers (Cases)	NYBAZ AFR Non-Carriers (Cases)	NYBAZ AFR Carriers (Ctrls)	NYBAZ AFR Non-Carriers (Ctrls)	MCPS OR	MCPS P	MCPS Carriers (Cases)	MCPS Non-Carriers (Cases)	MCPS Carriers (Ctrls)	MCPS Non-Carriers (Ctrls)	UKB SAS OR	UKB SAS P	UKB SAS Carriers (Cases)	UKB SAS Non-Carriers (Cases)	UKB SAS Carriers (Ctrls)	UKB SAS Non-Carriers (Ctrls)	NYBAZ EUR OR	NYBAZ EUR P	NYBAZ EUR Carriers (Cases)	NYBAZ EUR Non-Carriers (Cases)	NYBAZ EUR Carriers (Ctrls)	NYBAZ EUR Non-Carriers (Ctrls)	UKB EUR OR	UKB EUR P	UKB EUR Carriers (Cases)	UKB EUR Non-Carriers (Cases)	UKB EUR Carriers (Ctrls)	UKB EUR Non-Carriers (Ctrls)	UKB AFR OR	UKB AFR P
ATM	UR	1.41717	1.14068	1.74702	0.001469	2.125	0.4296	1	76	4	646	1.663	0.1634	12	1218	19	3207	0	1	0	69	3	411	2.4283	0.204	2	280	105	35696	1.3521	0.5343	1	130	22	3867	1.6712	0.0844	15	2185	72	17528	1.4079	0.0114	69	14508	388	114859	0.3348	0.5036
ATM	URmtr	1.60535	1.24769	2.04494	0.000227801	4.2632	0.2856	1	76	2	648	2.0703	0.0741	11	1219	14	3212	0	1	0	69	3	411	3.7535	0.1041	2	280	68	35733	1.6543	0.4679	1	130	18	3871	1.2736	0.5038	7	2193	44	17556	1.6853	0.0009704	53	14524	249	114998	0.5036	1
ATM	flexdmg	1.32921	1.19447	1.47647	2.44559e-07	0.9371	1	1	76	9	641	1.21	0.359	39	1191	85	3141	0	0.378	0	69	11	403	1.7717	0.1111	9	273	654	35147	0.9121	1	2	129	65	3824	1.5502	0.0023	65	2135	339	17261	1.3572	5.69e-06	283	14294	1657	113590	0.6892	0.4793
ATM	flexnonsyn	1.22183	1.12534	1.32505	2.01768e-06	0.5924	0.7606	2	75	28	622	1.0802	0.6426	64	1166	156	3070	0.8529	1	2	67	14	400	1.0162	0.8708	10	272	1250	34551	1.0436	0.8287	6	125	171	3718	1.2762	0.0393	92	2108	582	17018	1.2742	2.095e-06	485	14092	3031	112216	1.1133	0.6903
ATM	flexnonsynmtr	1.30738	1.16854	1.45965	3.39554e-06	0.5214	1	1	76	16	634	1.1038	0.6725	34	1196	81	3145	0	0.378	0	69	11	403	1.4165	0.357	7	275	632	35169	0.7109	1	2	129	83	3806	1.3939	0.0421	49	2151	283	17317	1.4312	7.221e-07	248	14329	1377	113870	1.0462	0.8603
ATM	ptv	2.92416	2.34454	3.62736	1.16656e-19	0	1	0	77	1	649	5.3086	2.53e-05	18	1212	9	3217	0	1	0	69	3	411	5.6013	0.0026	5	277	115	35686	2.7119	0.3284	1	130	11	3878	3.1569	6.251e-05	20	2180	51	17549	3.0059	4.085e-13	72	14505	190	115057	1.0101	1
ATM	ptvraredmg	1.45632	1.27472	1.65907	4.45618e-08	1.4123	0.5448	1	76	6	644	1.0947	0.7138	25	1205	60	3166	0	0.6087	0	69	8	406	1.652	0.1895	6	276	465	35336	1.2674	0.6736	2	129	47	3842	1.6847	0.0038	42	2158	201	17399	1.513	3.32e-07	200	14377	1050	114197	0.6686	0.5382
ATM	raredmg	1.05536	0.891566	1.24282	0.525462	1.6974	0.4904	1	76	5	645	0.4076	0.0127	8	1222	51	3175	0	0.6005	0	69	7	407	0.7341	1	2	280	345	35456	0.8233	1	1	130	36	3853	1.0745	0.713	20	2180	149	17451	1.187	0.0795	124	14453	827	114420	0.754	0.6703
ATM	raredmgmtr	1.05148	0.818352	1.33554	0.665713	2.8377	0.3616	1	76	3	647	0.5024	0.2245	5	1225	26	3200	0	1	0	69	5	409	0.8346	1	1	281	152	35649	0	1	0	131	23	3866	0.5961	0.3465	5	2195	67	17533	1.3228	0.0579	58	14519	347	114900	0.301	0.3452
ATM	rec	1.30268	0.899911	1.84186	0.14826	0	1	0	77	2	648	1.3124	0.7469	4	1226	8	3218	0	1	0	69	4	410	2.0514	0.3903	1	281	62	35739	0	1	0	131	13	3876	1.7162	0.2655	6	2194	28	17572	1.4062	0.1304	24	14553	135	115112	2.4406	0.1245
ATM	syn	0.928261	0.77565	1.10401	0.416236	0	0.6082	0	77	9	641	1.1668	0.6663	8	1222	18	3208	4.0896	0.151	2	67	3	411	1.6581	0.3139	4	278	308	35493	0.5676	1	1	130	52	3837	0.7211	0.2492	16	2184	177	17423	0.8807	0.2582	96	14481	861	114386	2.5881	0.0444
BRCA2	UR	1.54324	1.26833	1.86617	1.56431e-05	1.8993	0.328	2	75	9	641	2.9616	0.0021	19	1211	17	3209	0	0.6007	0	69	6	408	0.8184	1	1	281	155	35646	3.7744	0.056	3	128	24	3865	1.9806	0.0174	18	2182	73	17527	1.3769	0.0139	76	14501	437	114810	1.2145	0.7663
BRCA2	URmtr	1.88071	1.49996	2.34068	8.16729e-08	2.14	0.2867	2	75	8	642	4.3407	0.0001033	18	1212	11	3215	0	1	0	69	4	410	1.1761	0.5754	1	281	108	35693	6.4872	0.0165	3	128	14	3875	2.7893	0.0011	17	2183	49	17551	1.6533	0.0011	57	14520	273	114974	1.2139	0.7328
BRCA2	flexdmg	1.28202	1.15858	1.41622	1.75827e-06	1.2143	0.7333	3	74	21	629	1.8894	0.0017	46	1184	65	3161	1	1	2	67	12	402	0.6738	0.5694	5	277	934	34867	2.0733	0.1274	6	125	88	3801	1.5584	0.0021	64	2136	332	17268	1.2111	0.0023	308	14269	2018	113229	1.2662	0.4677
BRCA2	flexnonsyn	1.1163	1.03378	1.20423	0.00474833	1.4849	0.4282	6	71	35	615	1.4066	0.0314	66	1164	125	3101	0.5881	0.7546	2	67	20	394	0.8405	0.6806	12	270	1798	34003	1.099	0.8355	7	124	190	3699	1.1443	0.2241	98	2102	689	16911	1.0933	0.0578	546	14031	3961	111286	1.3769	0.1513
BRCA2	flexnonsynmtr	1.31755	1.18937	1.45704	1.58782e-07	1.9823	0.1932	5	72	22	628	2.2577	5.892e-05	48	1182	57	3169	0.3912	0.713	1	68	15	399	0.9169	1	7	275	967	34834	1.0525	0.792	4	127	113	3776	1.7859	8.617e-05	65	2135	295	17305	1.2149	0.0027	292	14285	1907	113340	1.4275	0.1882
BRCA2	ptv	3.22539	2.65477	3.90368	7.50429e-29	4.3067	0.1254	2	75	4	646	12.2756	2.591e-09	23	1207	5	3221	0	1	0	69	4	410	3.8007	0.0483	3	279	101	35700	8.598	0.0327	2	129	7	3882	6.1704	1.908e-12	32	2168	42	17558	2.6657	5.735e-13	87	14490	259	114988	0.6724	1
BRCA2	ptvraredmg	1.36857	1.21241	1.54109	5.13842e-07	0.9929	1	2	75	17	633	2.3147	0.0001926	39	1191	45	3181	1	1	2	67	12	402	0.8499	1	4	278	596	35205	2.2986	0.0803	5	126	66	3823	1.856	0.0002887	48	2152	209	17391	1.2496	0.0025	225	14352	1428	113819	1.1647	0.6972
BRCA2	raredmg	0.932122	0.792977	1.09025	0.393887	0	0.3808	0	77	13	637	0.9923	1	14	1216	37	3189	1.5149	0.641	2	67	8	406	0.2565	0.1939	1	281	490	35311	1.5757	0.4458	3	128	57	3832	0.6981	0.2258	14	2186	160	17440	0.941	0.5479	126	14451	1058	114189	1.3942	0.3785
BRCA2	raredmgmtr	0.977695	0.762236	1.23949	0.905042	0	0.6082	0	77	9	641	1.1668	0.6663	8	1222	18	3208	1	1	1	68	6	408	0.4884	0.7274	1	281	259	35542	1.8687	0.3046	2	129	32	3857	0.901	1	8	2192	71	17529	0.9784	0.9407	50	14527	404	114843	1.103	0.7789
BRCA2	rec	0.907653	0.641421	1.25513	0.634491	8.64	0.0577	2	75	2	648	1.459	0.5503	5	1225	9	3217	0	1	0	69	2	412	0	1	0	282	93	35708	0	1	0	131	12	3877	1.4373	0.3472	7	2193	39	17561	0.7573	0.2399	23	14554	240	115007	0.9565	1
BRCA2	syn	1.02251	0.861852	1.20655	0.799315	2.8377	0.3616	1	76	3	647	0.6098	0.2722	7	1223	30	3196	1.3433	0.6619	2	67	9	405	0.8313	1	2	280	305	35496	1.2952	0.6695	2	129	46	3843	0.788	0.4578	15	2185	152	17448	1.0821	0.4185	119	14458	870	114377	0.6014	0.5102
CHEK2	UR	1.73236	1.13622	2.5702	0.00816535	NA	1	0	77	0	650	2.6294	0.1514	5	1225	5	3221	NA	1	0	69	0	414	0	1	0	282	36	35765	0	1	0	131	5	3884	2.4642	0.1117	4	2196	13	17587	1.7012	0.0361	20	14557	93	115154	0	1
CHEK2	URmtr	1.63735	0.978323	2.6282	0.047244	NA	1	0	77	0	650	1.0492	1	2	1228	5	3221	NA	1	0	69	0	414	0	1	0	282	27	35774	0	1	0	131	5	3884	2.0014	0.2283	3	2197	12	17588	1.9776	0.0198	16	14561	64	115183	0	1
CHEK2	flexdmg	1.68609	1.40738	2.00986	2.68511e-08	0	1	0	77	1	649	1.2265	0.5026	14	1216	30	3196	NA	1	0	69	0	414	1.8725	0.1725	4	278	273	35528	0.7594	1	1	130	39	3850	1.4242	0.1549	19	2181	107	17493	1.9091	1.378e-08	109	14468	453	114794	0	0.6029
CHEK2	flexnonsyn	1.52845	1.31563	1.76946	4.28839e-08	0	1	0	77	8	642	1.2497	0.4634	19	1211	40	3186	0	1	0	69	1	413	1.5391	0.2693	5	277	415	35386	0.5789	1	1	130	51	3838	1.8314	0.0023	35	2165	154	17446	1.5872	1.096e-06	148	14429	740	114507	0	0.2416
CHEK2	flexnonsynmtr	1.60151	1.31674	1.9361	3.21602e-06	0	1	0	77	4	646	0.6974	0.4667	8	1222	30	3196	0	1	0	69	1	413	1.6926	0.2662	3	279	226	35575	0.7402	1	1	130	40	3849	1.3492	0.2406	17	2183	101	17499	1.8948	1.233e-07	97	14480	406	114841	0	1
CHEK2	ptv	1.57928	1.00378	2.40691	0.0354306	0	1	0	77	1	649	0.7146	0.7698	3	1227	11	3215	NA	1	0	69	0	414	0	1	0	282	55	35746	14.95	0.0946	1	130	2	3887	1.6008	0.4429	3	2197	15	17585	1.9778	0.0132	19	14558	76	115171	0	1
CHEK2	ptvraredmg	1.78456	1.39386	2.26404	5.23999e-06	0	1	0	77	1	649	1.3835	0.4079	10	1220	19	3207	NA	1	0	69	0	414	1.6534	0.3448	2	280	154	35647	2.2935	0.3716	1	130	13	3876	1.8767	0.089	11	2189	47	17553	1.8504	2.97e-05	64	14513	274	114973	0	1
CHEK2	raredmg	1.66357	1.21988	2.23442	0.000997944	NA	1	0	77	0	650	2.3023	0.1427	7	1223	8	3218	NA	1	0	69	0	414	2.6292	0.1814	2	280	97	35704	0	1	0	131	9	3880	1.6016	0.2841	6	2194	30	17570	1.6358	0.0092	37	14540	179	115068	0	1
CHEK2	raredmgmtr	1.44627	0.891193	2.25643	0.0974007	NA	1	0	77	0	650	1.0492	1	2	1228	5	3221	NA	1	0	69	0	414	1.8701	0.4184	1	281	68	35733	0	1	0	131	8	3881	1.231	0.6795	2	2198	13	17587	1.7893	0.0276	19	14558	84	115163	NA	1
CHEK2	rec	4.45331	0.967004	15.8326	0.0276021	NA	1	0	77	0	650	0	1	0	1230	1	3225	NA	1	0	69	0	414	12.7789	0.0127	2	280	20	35781	0	1	0	131	1	3888	0	1	0	2200	2	17598	7.907	0.0648	2	14575	2	115245	NA	1
CHEK2	syn	0.853859	0.540853	1.29382	0.551353	0	1	0	77	2	648	1.3116	1	1	1229	2	3224	6.0735	0.2656	1	68	1	413	2.2316	0.3658	1	281	57	35744	0	1	0	131	9	3880	1.091	0.7532	3	2197	22	17578	0.8272	0.4919	18	14559	172	115075	0	1
DMD	UR	0.78151	0.424193	1.34042	0.453791	0	1	0	77	4	646	0.2908	0.3021	1	1229	9	3217	NA	1	0	69	0	414	4.2433	0.216	1	281	30	35771	0	1	0	131	5	3884	0	0.39	0	2200	14	17586	0.9453	1	11	14566	92	115155	2.023	0.4574
DMD	URmtr	0.750759	0.311055	1.56645	0.612975	0	1	0	77	3	647	0.5242	1	1	1229	5	3221	NA	1	0	69	0	414	7.0745	0.1385	1	281	18	35783	0	1	0	131	2	3887	0	0.6102	0	2200	9	17591	0.8235	0.8295	5	14572	48	115199	0	1
DMD	flexdmg	1.0827	0.879889	1.32192	0.434367	0	1	0	77	4	646	1.2323	0.5133	15	1215	32	3194	NA	0.0202	2	67	0	414	2.7852	0.0606	4	278	184	35617	1.4881	0.5022	1	130	20	3869	0.4513	0.0499	6	2194	106	17494	1.1014	0.4113	77	14500	553	114694	2.0259	0.3163
DMD	flexnonsyn	1.02378	0.901977	1.15867	0.703568	2.8874	0.1249	3	74	9	641	1.1127	0.5925	33	1197	78	3148	8.4308	0.0096	4	65	3	411	0.9131	1	5	277	694	35107	1.6237	0.3222	4	127	74	3815	0.801	0.333	25	2175	249	17351	0.9907	0.9391	194	14383	1548	113699	1.1387	0.8135
DMD	flexnonsynmtr	0.881199	0.725555	1.0626	0.189096	2.125	0.4296	1	76	4	646	1.3163	0.3705	19	1211	38	3188	3.0294	0.3709	1	68	2	412	1.1051	0.7551	3	279	345	35456	4.1922	0.0212	4	127	29	3860	0.3793	0.0119	6	2194	126	17474	0.834	0.1265	81	14496	767	114480	0.5036	1
DMD	ptv	1.59809	0.381868	5.03441	0.337452	NA	1	0	77	0	650	1.3116	1	1	1229	2	3224	NA	1	0	69	0	414	0	1	0	282	1	35800	NA	1	0	131	0	3889	NA	1	0	2200	0	17600	7.907	0.0648	2	14575	2	115245	NA	1
DMD	ptvraredmg	0.98065	0.736333	1.28632	0.94562	0	1	0	77	4	646	1.3835	0.4079	10	1220	19	3207	NA	0.0202	2	67	0	414	2.0719	0.2557	2	280	123	35678	1.5668	0.4853	1	130	19	3870	0.2616	0.043	2	2198	61	17539	0.9596	0.8721	42	14535	346	114901	2.0259	0.3163
DMD	raredmg	0.963857	0.722583	1.26583	0.838231	0	1	0	77	4	646	1.5779	0.262	9	1221	15	3211	NA	0.0202	2	67	0	414	2.1239	0.247	2	280	120	35681	1.5668	0.4853	1	130	19	3870	0.1308	0.013	1	2199	61	17539	0.9467	0.8058	40	14537	334	114913	2.0259	0.3163
DMD	raredmgmtr	0.754645	0.462203	1.17506	0.227432	0	1	0	77	3	647	0.9835	1	3	1227	8	3218	NA	0.1429	1	68	0	414	3.0738	0.1429	2	280	83	35718	3.3162	0.2823	1	130	9	3880	0	0.0717	0	2200	30	17570	0.6322	0.1353	12	14565	150	115097	0	1
DMD	rec	1.01904	0.915404	1.13209	0.726375	2.6753	0.0241	8	69	27	623	1.2962	0.1579	48	1182	98	3128	4.1364	0.0078	7	62	11	403	1.2673	0.4064	12	270	1213	34588	1.3991	0.4521	6	125	129	3760	0.7561	0.1545	32	2168	337	17263	0.9589	0.5504	251	14326	2068	113179	1.0811	0.7757
DMD	syn	0.496974	0.358535	0.673427	8.59832e-07	0	1	0	77	1	649	0.193	0.0109	2	1228	27	3199	0	1	0	69	3	411	0.621	1	1	281	204	35597	0	1	0	131	18	3871	0.4696	0.1849	4	2196	68	17532	0.5521	0.0003677	34	14543	486	114761	0.4646	0.7071
SAMHD1	UR	1.98583	1.37918	2.8055	0.000188932	0	1	0	77	2	648	2.6307	0.1039	6	1224	6	3220	NA	1	0	69	0	414	6.3667	0.1519	1	281	20	35781	7.4712	0.1527	1	130	4	3885	0.7998	1	2	2198	20	17580	1.6541	0.0377	23	14554	110	115137	3.0359	0.3677
SAMHD1	URmtr	1.98583	1.37918	2.8055	0.000188932	0	1	0	77	2	648	2.6307	0.1039	6	1224	6	3220	NA	1	0	69	0	414	6.3667	0.1519	1	281	20	35781	7.4712	0.1527	1	130	4	3885	0.7998	1	2	2198	20	17580	1.6541	0.0377	23	14554	110	115137	3.0359	0.3677
SAMHD1	flexdmg	2.01767	1.6528	2.44901	2.36441e-11	2.125	0.4296	1	76	4	646	2.1733	0.0414	14	1216	17	3209	NA	1	0	69	0	414	1.2334	0.5583	1	281	103	35698	2.4853	0.3504	1	130	12	3877	1.232	0.4997	12	2188	78	17522	1.8502	3.382e-06	81	14496	347	114900	6.1188	0.0173
SAMHD1	flexnonsyn	1.72777	1.44843	2.0512	2.64175e-09	2.125	0.4296	1	76	4	646	1.798	0.095	15	1215	22	3204	NA	1	0	69	0	414	0.8691	1	1	281	146	35655	1.862	0.4313	1	130	16	3873	1.1096	0.6565	14	2186	101	17499	1.642	1.152e-05	105	14472	507	114740	3.8281	0.0269
SAMHD1	flexnonsynmtr	1.72777	1.44843	2.0512	2.64175e-09	2.125	0.4296	1	76	4	646	1.798	0.095	15	1215	22	3204	NA	1	0	69	0	414	0.8691	1	1	281	146	35655	1.862	0.4313	1	130	16	3873	1.1096	0.6565	14	2186	101	17499	1.642	1.152e-05	105	14472	507	114740	3.8281	0.0269
SAMHD1	ptv	2.15257	1.21822	3.63347	0.0060411	NA	1	0	77	0	650	1.3116	1	1	1229	2	3224	NA	1	0	69	0	414	0	1	0	282	20	35781	0	1	0	131	1	3888	0.7271	1	1	2199	11	17589	2.1423	0.0226	13	14564	48	115199	NA	0.1416
SAMHD1	ptvraredmg	1.86303	1.49612	2.30347	4.79934e-08	0	1	0	77	3	647	2.2867	0.033	13	1217	15	3211	NA	1	0	69	0	414	1.2334	0.5583	1	281	103	35698	2.7119	0.3284	1	130	11	3878	1.2956	0.3739	11	2189	68	17532	1.8884	1.339e-06	81	14496	340	114907	8.1623	0.0097
SAMHD1	raredmg	2.06803	1.65199	2.57045	5.66069e-10	0	1	0	77	2	648	2.435	0.04	12	1218	13	3213	NA	1	0	69	0	414	1.6952	0.4495	1	281	75	35726	2.9838	0.3057	1	130	10	3879	1.4566	0.3186	10	2190	55	17545	1.9453	4.668e-06	68	14509	277	114970	6.104	0.0405
SAMHD1	raredmgmtr	2.06803	1.65199	2.57045	5.66069e-10	0	1	0	77	2	648	2.435	0.04	12	1218	13	3213	NA	1	0	69	0	414	1.6952	0.4495	1	281	75	35726	2.9838	0.3057	1	130	10	3879	1.4566	0.3186	10	2190	55	17545	1.9453	4.668e-06	68	14509	277	114970	6.104	0.0405
SAMHD1	rec	5.60588	1.08421	26.587	0.0197147	NA	1	0	77	0	650	0	1	0	1230	1	3225	NA	1	0	69	0	414	NA	1	0	282	0	35801	NA	1	0	131	0	3889	NA	1	0	2200	0	17600	7.908	0.0077	4	14573	4	115243	NA	1
SAMHD1	syn	0.874592	0.56852	1.29792	0.568624	0	1	0	77	3	647	1.9694	0.4033	3	1227	4	3222	0	1	0	69	1	413	3.4959	0.1167	2	280	73	35728	5.9754	0.1804	1	130	5	3884	0	0.0282	0	2200	34	17566	0.7591	0.3071	17	14560	177	115070	3.659	0.0913
TET2	UR	2.06604	1.48545	2.82953	1.9253e-05	0	1	0	77	4	646	1.6418	0.3646	5	1225	8	3218	0	1	0	69	2	412	1.8429	0.4229	1	281	69	35732	0	1	0	131	6	3883	1.4295	0.4071	5	2195	28	17572	1.8658	0.0043	29	14548	123	115124	0	1
TET2	URmtr	2.43431	1.7054	3.41957	1.38607e-06	0	1	0	77	4	646	1.6418	0.3646	5	1225	8	3218	0	1	0	69	2	412	2.8277	0.3031	1	281	45	35756	0	1	0	131	6	3883	2.225	0.1706	5	2195	18	17582	2.383	0.0002218	28	14549	93	115154	0	1
TET2	flexdmg	1.8576	1.4797	2.31371	1.45678e-07	0	1	0	77	5	645	1.5765	0.403	6	1224	10	3216	0	1	0	69	2	412	3.6132	0.028	4	278	142	35659	5.0404	0.0293	3	128	18	3871	1.3349	0.4427	10	2190	60	17540	1.6532	0.0005715	62	14515	297	114950	0	1
TET2	flexnonsyn	1.18674	1.06812	1.31604	0.00131134	0	0.1532	0	77	21	629	1.0787	0.7996	23	1207	56	3170	0	0.3707	0	69	9	405	1.694	0.0682	13	269	993	34808	1.4586	0.4014	5	126	103	3786	1.1387	0.4038	46	2154	324	17276	1.1564	0.0226	298	14279	2043	113204	1.2911	0.4625
TET2	flexnonsynmtr	1.19755	1.03536	1.38007	0.0138279	0	0.383	0	77	14	636	1.3157	0.348	17	1213	34	3192	0	1	0	69	5	409	1.6315	0.2149	7	275	550	35251	2.1174	0.1362	4	127	57	3832	1.0235	0.9085	22	2178	172	17428	1.1751	0.0613	157	14420	1058	114189	1.5225	0.3857
TET2	ptv	3.3136	2.26251	4.78168	1.71171e-09	0	1	0	77	4	646	1.3121	0.7139	3	1227	6	3220	NA	1	0	69	0	414	3.1816	0.2752	1	281	40	35761	14.95	0.0946	1	130	2	3887	2.4642	0.1117	4	2196	13	17587	2.6784	0.000224	22	14555	65	115182	0	1
TET2	ptvraredmg	1.70451	1.28211	2.23751	0.000257117	0	1	0	77	4	646	1.5765	0.403	6	1224	10	3216	0	1	0	69	2	412	3.7456	0.0251	4	278	137	35664	5.009	0.0743	2	129	12	3877	1.4902	0.2677	8	2192	43	17557	1.7177	0.0015	46	14531	212	115035	0	1
TET2	raredmg	1.4263	0.906926	2.16648	0.0936872	NA	1	0	77	0	650	1.3119	0.6705	2	1228	4	3222	0	1	0	69	2	412	3.4959	0.1167	2	280	73	35728	0	1	0	131	4	3885	1.3338	0.5021	3	2197	18	17582	1.4677	0.1384	18	14559	97	115150	0	1
TET2	raredmgmtr	1.90177	1.11636	3.10413	0.0134116	NA	1	0	77	0	650	2.6254	0.3063	2	1228	2	3224	0	1	0	69	2	412	6.9042	0.0373	2	280	37	35764	0	1	0	131	4	3885	1.3335	0.5616	1	2199	6	17594	1.8456	0.0426	14	14563	60	115187	0	1
TET2	rec	0.85094	0.471906	1.43596	0.61868	NA	1	0	77	0	650	0	0.201	0	1230	7	3219	0	1	0	69	1	413	6.9042	0.0373	2	280	37	35764	0	1	0	131	1	3888	1.0667	1	2	2198	15	17585	0.775	0.5489	10	14567	102	115145	0	1
TET2	syn	1.18491	0.950111	1.46485	0.122012	2.8377	0.3616	1	76	3	647	1.533	0.4394	7	1223	12	3214	0	1	0	69	2	412	1.0719	0.7112	2	280	237	35564	4.1197	0.0461	3	128	22	3867	1.232	0.4997	12	2188	78	17522	1.1374	0.3319	66	14511	459	114788	1.124	0.7979
[truncated: 10 more columns]

## Sheet: Supplementary Data 5
Supplementary Data 5: DNA damage response gene associations with the risk of developing prostate cancer. The qualifying variant (QV) model (defined in Supplementary Data 1) with the strongest association is shown. Meta OR and P-values were determined from a Cochran–Mantel–Haenszel test across cohorts, and individual cohort OR and P were calculated with Fisher's exact test (two-sided).
OR, odds ratio; LCI, lower confidence interval; UCI, upper confidence interval; UKB, UK Biobank; MCPS, Mexico City prospective Study; 100kGP, 100,000 Genomes Project; NYBAZ Study, New York-Boston-AstraZeneca prostate cancer study; AZCT, AstraZeneca Clinical Trials.
Gene	QV model	Meta OR	Meta OR (LCI)	Meta OR (UCI)	Meta P	AZCT EAS OR	AZCT EAS P	AZCT EUR OR	AZCT EUR P	NYBAZ AFR OR	NYBAZ AFR P	MCPS OR	MCPS P	UKB SAS OR	UKB SAS P	NYBAZ EUR OR	NYBAZ EUR P	UKB EUR OR	UKB EUR P	UKB AFR OR	UKB AFR P	100kGP OR	100kGP P
BRCA2	ptv	3.22539	2.65477	3.90368	7.50429e-29	4.3067	0.1254	12.2756	2.591e-09	0	1	3.8007	0.0483	8.598	0.0327	6.1704	1.908e-12	2.6657	5.735e-13	0.6724	1	1.98764	0.0799711
ATM	ptv	2.92416	2.34454	3.62736	1.16656e-19	0	1	5.3086	2.53e-05	0	1	5.6013	0.0026	2.7119	0.3284	3.1569	6.251e-05	3.0059	4.085e-13	1.0101	1	0.962264	1
CHEK2	flexdmg	1.68609	1.40738	2.00986	2.68511e-08	0	1	1.2265	0.5026	NA	1	1.8725	0.1725	0.7594	1	1.4242	0.1549	1.9091	1.378e-08	0	0.6029	1.38504	0.353108
MSH2	ptv	3.37871	1.55442	6.89751	0.00119678	NA	1	2.6241	0.4759	NA	1	0	1	7.4712	0.1527	5.3373	0.0982	4.5197	0.0019	NA	1	0	1
NBN	raredmgmtr	1.91855	1.21736	2.93092	0.00334994	NA	1	1.7497	0.6207	0	1	3.2633	0.2695	0	1	2.1354	0.1529	1.9778	0.0132	0	1	2.16774	0.277475
BRIP1	raredmgmtr	0.678148	0.459755	0.969726	0.029347	NA	0.1059	0.6554	1	0	1	0	1	0	1	0.9756	1	0.6846	0.0648	0	1	0	0.257799
PALB2	URmtr	1.74728	0.999023	2.91039	0.0415132	0	1	7.8851	0.0666	NA	1	0	1	0	1	0.7999	1	2.1974	0.0114	0	1	0	0.611136
RAD51C	flexnonsynmtr	1.37683	0.955478	1.93914	0.0655547	0	1	1.5003	0.5087	NA	1	0	1	0	1	1.392	0.5342	1.6353	0.0177	0	1	0.721535	1
XRCC2	ptv	1.6844	0.910558	2.93685	0.0658655	NA	0.1059	0	0.5809	NA	1	0	1	0	1	2.6682	0.2205	1.7256	0.1169	0	1	4.33416	0.2795
MSH6	flexnonsynmtr	1.15193	0.986321	1.33962	0.0692723	0	0.6108	0.9362	1	0	0.6087	1.5187	0.3444	2.5746	0.0831	0.8207	0.5304	1.2357	0.0174	2.0471	0.0858	0.544352	0.186715
MLH1	ptv	2.0253	0.857508	4.28684	0.0882105	NA	1	NA	1	NA	1	0	1	NA	1	2.6674	0.3757	1.5815	0.2883	NA	1	8.67691	0.055714
GEN1	UR	1.54775	0.87328	2.60189	0.0948043	0	1	1.7497	0.6207	NA	1	4.5466	0.2036	0	1	1.455	0.6485	1.6363	0.1273	3.0359	0.3677	0	1
BAP1	ptv	2.49921	0.577993	8.37621	0.113454	NA	1	0	1	NA	1	0	1	0	1	0	1	2.9652	0.1175	0	1	Inf	0.103501
RAD51D	raredmg	0.63735	0.348832	1.0817	0.113745	0	1	0.5242	1	NA	1	0	1	0	1	0	0.2515	0.8579	0.6911	0	1	0	0.399594
PMS2	syn	1.27093	0.929761	1.70786	0.12081	8.5395	0.2007	0.7863	1	0	1	1.2965	0.5406	0	1	1.2126	0.6071	1.4155	0.048	1.1375	0.7437	0.393114	0.505399
ATR	flexdmg	1.10432	0.936926	1.29518	0.223273	2.8622	0.2041	1.1937	0.6917	2.0147	0.4613	0.9802	1	1.2388	0.5643	0.7043	0.2932	1.1463	0.1468	1.2139	0.7328	1.03976	0.857306
BRCA1	URmtr	0.802662	0.551179	1.13713	0.254798	2.8377	0.3616	0.4905	0.3118	0	1	1.9872	0.3998	3.7317	0.258	0.833	0.8294	0.7867	0.3102	1.0101	1	0.665625	0.763101
BARD1	syn	1.18803	0.85492	1.61969	0.277735	2.8377	0.3616	1.0932	0.7923	2.0147	0.4613	1.7417	0.4408	2.1291	0.3922	1.1114	0.8022	1.1183	0.5973	0.4312	0.7099	2.17122	0.174278

## Sheet: Supplementary Data 6
Supplementary Data 6: Inflation factor for all gene-level qualifying variant models and all cohorts in the association tests with prostate cancer severity (aggressive prostate cancer versus non-aggressive prostate cancer). Inflation factor calculated from regressing observed P-values against expected P-values generated from n-1 permutation of case-control cohort. All qualifying variant (QV) model…
OR, odds ratio; LCI, lower confidence interval; UCI, upper confidence interval; UKB, UK Biobank; MCPS, Mexico City prospective Study; 100kGP, 100,000 Genomes Project; NYBAZ Study, New York-Boston-AstraZeneca prostate cancer study; AZCT, AstraZeneca Clinical Trials.
Cohort	Inflation Factor (QV model)
	syn	ptv	UR	URmtr	ptvraredmg	raredmg	raredmgmtr	flexdmg	flexnonsyn	flexnonsynmtr	rec
AZCT (EAS)	0.9	0.94	0.98	0.96	0.92	0.92	0.91	0.93	0.9	0.9	0.84
AZCT (EUR)	1	1.04	0.93	0.93	1.01	1	1	1.02	1.02	1.01	1.04
MCPS	0.98	0.94	0.94	0.95	0.98	0.98	0.97	0.98	0.96	0.97	1.01
UKB (EUR)	0.99	1.06	1.03	1.04	1.02	1	1	1.02	1.03	1.03	1.03
NYBAZ (EUR)	1.1	1.13	1.05	1.07	1.11	1.05	1.04	1.12	1.1	1.1	1.09
100kGP (EUR)	0.98	0.93	1.02	1.03	NA	1.04	1.03	1.02	1.04	1.01	1.05
Meta-Analysis	1.01	1.14	1.02	1.04	1.02	1.05	1.01	1.02	1.01	1.02	1.01

## Sheet: Supplementary Data 7
Supplementary Data 7: Genes significantly associated at the suggestive level (P < 2.6x10-6) with prostate cancer severity (aggressive prostate cancer versus non-aggressive prostate cancer). The qualifying variant (QV) model (defined in Supplementary Data 1) with the strongest association is shown. Meta OR and P-values were determined from a Cochran–Mantel–Haenszel test across cohorts, and individ…
OR, odds ratio; LCI, lower confidence interval; UCI, upper confidence interval; UKB, UK Biobank; MCPS, Mexico City prospective Study; 100kGP, 100,000 Genomes Project; NYBAZ Study, New York-Boston-AstraZeneca prostate cancer study; AZCT, AstraZeneca Clinical Trials.
Gene	QV model	Meta OR	Meta OR (LCI)	Meta OR (UCI)	Meta P	AZCT EUR OR	AZCT EUR P	AZCT EUR Carriers (Cases)	AZCT EUR Non-Carriers (Cases)	AZCT EUR Carriers (Ctrls)	AZCT EUR Non-Carriers (Ctrls)	MCPS OR	MCPS P	MCPS Carriers (Cases)	MCPS Non-Carriers (Cases)	MCPS Carriers (Ctrls)	MCPS Non-Carriers (Ctrls)	NYBAZ EUR OR	NYBAZ EUR P	NYBAZ EUR Cariers (Cases)	NYBAZ EUR Non-Cariers (Cases)	NYBAZ EUR Cariers (Ctrls)	NYBAZ EUR Non-Cariers (Ctrls)	UKB EUR OR	UKB EUR Logistic regression OR	UKB EUR P	UKB EUR Logistic regression P	UKB EUR Carriers (Cases)	UKB EUR Non-Carriers (Cases)	UKB EUR Carriers (Ctrls)	UKB EUR Non-Carriers (Ctrls)	100kGP OR	100kGP P	100kGP Carriers (Cases)	100kGP Non-Carriers (Cases)	100kGPCarriers (Ctrls)	100kGP Non-Carriers (Ctrls)
BRCA2	ptv	3.82001	2.69748	5.41076	1.57742e-14	3.6225	1.196e-05	23	1207	29	5513	1.1173	1	2	179	1	100	1.6038	0.214	19	976	13	1071	6.2364	6.59	1.273e-11	1.46e-12	34	1607	25	7369	3.79424	0.134907	2	81	6	922
AOX1	flexdmg	2.59614	1.74856	3.82903	1.34507e-06	5.0098	3.032e-07	23	1207	21	5521	2.2599	0.6577	4	177	1	100	1.0903	1	9	986	9	1075	2.201	2.33	0.0106	0.00436	17	1624	35	7359	0	1	0	83	7	921

## Sheet: Supplementary Data 8
Supplementary Data 8: All qualifying variant (QV) models (defined in Supplementary Data 1) are shown for genes which are significantly associated at the suggestive level (P < 2.6x10-6) with prostate cancer severity (aggressive prostate cancer versus non-aggressive prostate cancer) in at least one QV model. Meta OR and P-values were determined from a Cochran–Mantel–Haenszel test across cohorts, an…																															tmnph
OR, odds ratio; LCI, lower confidence interval; UCI, upper confidence interval; UKB, UK Biobank; MCPS, Mexico City prospective Study; 100kGP, 100,000 Genomes Project; NYBAZ Study, New York-Boston-AstraZeneca prostate cancer study; AZCT, AstraZeneca Clinical Trials.
Gene	QV model	Meta OR	Meta OR (LCI)	Meta OR (UCI)	Meta P	AZCT EUR OR	AZCT EUR P	AZCT EUR Carriers (Cases)	AZCT EUR Non-Carriers (Cases)	AZCT EUR Carriers (Ctrls)	AZCT EUR Non-Carriers (Ctrls)	MCPS OR	MCPS P	MCPS Carriers (Cases)	MCPS Non-Carriers (Cases)	MCPS Carriers (Ctrls)	MCPS Non-Carriers (Ctrls)	NYBAZ EUR OR	NYBAZ EUR P	NYBAZ EUR Cariers (Cases)	NYBAZ EUR Non-Cariers (Cases)	NYBAZ EUR Cariers (Ctrls)	NYBAZ EUR Non-Cariers (Ctrls)	UKB EUR OR	UKB EUR P	UKB EUR Carriers (Cases)	UKB EUR Non-Carriers (Cases)	UKB EUR Carriers (Ctrls)	UKB EUR Non-Carriers (Ctrls)	100kGP OR	100kGP P	100kGP Carriers (Cases)	100kGP Non-Carriers (Cases)	100kGPCarriers (Ctrls)	100kGP Non-Carriers (Ctrls)
AOX1	UR	3.84307	1.53577	9.64597	0.00223448	36.275	8.782e-06	8	1222	1	5541	NA	1	0	181	0	101	1.0897	1	3	992	3	1081	1.5025	0.6427	2	1639	6	7388	0	1	0	83	2	926
AOX1	URmtr	4.90262	1.47532	17.446	0.00387606	NA	0.0001964	5	1225	0	5542	NA	1	0	181	0	101	3.2752	0.3546	3	992	1	1083	0.9011	1	1	1640	5	7389	NA	NA	NA	NA	NA	NA
AOX1	flexdmg	2.59614	1.74856	3.82903	1.34507e-06	5.0098	3.032e-07	23	1207	21	5521	2.2599	0.6577	4	177	1	100	1.0903	1	9	986	9	1075	2.201	0.0106	17	1624	35	7359	0	1	0	83	7	921
AOX1	flexnonsyn	1.50932	1.13445	1.99274	0.00391134	2.5807	1.909e-05	36	1194	64	5478	1.4062	1	5	176	2	99	0.8579	0.7307	15	980	19	1065	1.2239	0.3459	26	1615	96	7298	0	0.626663	0	83	15	913
AOX1	flexnonsynmtr	1.65507	1.13914	2.375	0.00692489	2.8352	0.0002609	23	1207	37	5505	0.5531	0.6194	2	179	2	99	0.9803	1	9	986	10	1074	1.3383	0.3488	16	1625	54	7340	0	1	0	83	6	922
AOX1	ptv	3.63256	1.35888	9.62796	0.00612331	9.0375	0.0119	4	1226	2	5540	NA	1	1	180	0	101	2.1813	0.6095	2	993	1	1083	2.5786	0.1228	4	1637	7	7387	0	1	0	83	1	927
AOX1	ptvraredmg	2.40467	1.41649	4.02946	0.000776374	7.5898	1.796e-06	15	1215	9	5533	NA	0.5386	2	179	0	101	0.7771	0.7762	5	990	7	1077	1.3883	0.3784	8	1633	26	7368	NA	NA	NA	NA	NA	NA
AOX1	raredmg	1.86432	0.976509	3.44916	0.0430125	7.1352	6.181e-05	11	1219	7	5535	NA	1	1	180	0	101	0.5433	0.5105	3	992	6	1078	0.9485	1	4	1637	19	7375	0	1	0	83	4	924
AOX1	raredmgmtr	2.76855	0.759286	9.41255	0.0894381	6.7726	0.0447	3	1227	2	5540	NA	1	0	181	0	101	1.0895	1	1	994	1	1083	1.8033	0.618	2	1639	5	7389	NA	NA	NA	NA	NA	NA
AOX1	rec	1.01196	0.0211545	9.24879	1	NA	0.1816	1	1229	0	5542	NA	1	0	181	0	101	NA	1	0	995	0	1084	0	1	0	1641	4	7390	0	1	0	83	1	927
AOX1	syn	0.69113	0.289902	1.46795	0.39832	0.8444	1	3	1227	16	5526	NA	1	1	180	0	101	0.2716	0.3767	1	994	4	1080	0.7202	0.8086	4	1637	25	7369	0	1	0	83	2	926
BRCA2	UR	2.81687	1.91019	4.12831	1.62171e-07	3.6073	6.962e-05	19	1211	24	5518	0	0.3582	0	181	1	100	2.3785	0.1042	13	982	6	1078	2.8061	0.0005757	21	1620	34	7360	1.24526	0.57711	1	82	9	919
BRCA2	URmtr	4.06939	2.63781	6.28385	8.55554e-11	4.8267	8.09e-06	18	1212	17	5525	0	0.3582	0	181	1	100	2.8568	0.0554	13	982	5	1079	4.7794	1.58e-06	21	1620	20	7374	0	1	0	83	4	924
BRCA2	flexdmg	1.84413	1.49128	2.27276	1.64708e-08	1.9647	0.0001548	50	1180	117	5425	0.8343	1	3	178	2	99	1.4836	0.1524	35	960	26	1058	1.9107	6.879e-05	60	1581	144	7250	2.08516	0.158127	4	79	22	906
BRCA2	flexnonsyn	1.35668	1.14299	1.60567	0.00040537	1.3628	0.033	70	1160	235	5307	1.7093	0.547	9	172	3	98	1.0938	0.749	46	949	46	1038	1.3949	0.0113	83	1558	272	7122	2.21799	0.0826351	7	76	37	891
BRCA2	flexnonsynmtr	1.81871	1.45899	2.25904	9.92699e-08	2.0432	0.0001281	48	1182	108	5434	0.7382	0.7038	4	177	3	98	1.2937	0.3632	33	962	28	1056	1.9013	0.0002091	54	1587	130	7264	2.55977	0.0989885	4	79	18	910
BRCA2	ptv	3.82001	2.69748	5.41076	1.57742e-14	3.6225	1.196e-05	23	1207	29	5513	1.1173	1	2	179	1	100	1.6038	0.214	19	976	13	1071	6.2364	1.273e-11	34	1607	25	7369	3.79424	0.134907	2	81	6	922
BRCA2	ptvraredmg	2.11108	1.64497	2.69871	4.19751e-09	2.1537	0.0001983	39	1191	83	5459	0.5531	0.6194	2	179	2	99	1.5635	0.1786	27	968	19	1065	2.3903	3.139e-06	49	1592	94	7300	NA	NA	NA	NA	NA	NA
BRCA2	raredmg	1.07471	0.709402	1.59042	0.689949	1.2646	0.4174	14	1216	50	5492	0	0.3582	0	181	1	100	1.09	1	6	989	6	1078	0.9004	0.8827	13	1628	65	7329	2.26667	0.25809	2	81	10	918
BRCA2	raredmgmtr	1.70889	0.952961	2.96422	0.0646211	2.7843	0.04	8	1222	13	5529	0	0.3582	0	181	1	100	5.4697	0.1102	5	990	1	1083	1.2442	0.5268	8	1633	29	7365	0	1	0	83	5	923
BRCA2	rec	2.08031	0.991746	4.20388	0.0333089	2.5093	0.1536	5	1225	9	5533	NA	1	0	181	0	101	0.8165	1	3	992	4	1080	2.8753	0.0319	7	1634	11	7383	0	1	0	83	2	926
BRCA2	syn	0.804988	0.502148	1.24881	0.352628	0.5817	0.2408	7	1223	54	5488	0	0.1275	0	181	2	99	0.6033	0.4284	5	990	9	1075	1.1275	0.7462	13	1628	52	7342	2.52126	0.226461	2	81	9	919

## Sheet: Supplementary Data 9
Supplementary Data 9: DNA damage response gene associations with prostate cancer severity (aggressive prostate cancer versus non-aggressive prostate cancer). The qualifying variant (QV) model (defined in Supplementary Data 1) with the strongest association is shown. Meta OR and P-values were determined from a Cochran–Mantel–Haenszel test across cohorts, and individual cohort OR and P were calcula…
OR, odds ratio; LCI, lower confidence interval; UCI, upper confidence interval; UKB, UK Biobank; MCPS, Mexico City prospective Study; 100kGP, 100,000 Genomes Project; NYBAZ Study, New York-Boston-AstraZeneca prostate cancer study; AZCT, AstraZeneca Clinical Trials.
Gene	QV model	Meta OR	Meta OR (LCI)	Meta OR (UCI)	Meta P	AZCT EUR OR	AZCT EUR P	MCPS OR	MCPS P	NYBAZ EUR OR	NYBAZ EUR P	UKB EUR OR	UKB EUR P	100kGP OR	100kGPP
BRCA2	ptv	3.82001	2.69748	5.41076	1.57742e-14	3.6225	1.196e-05	1.1173	1	1.6038	0.214	6.2364	1.273e-11	3.79424	0.134907
ATM	ptv	2.22952	1.47446	3.33892	9.4107e-05	2.8233	0.0009768	NA	0.5386	1.6419	0.369	2.0438	0.0318	0	1
BARD1	flexnonsynmtr	1.76295	1.12024	2.72152	0.010271	1.658	0.155	NA	0.5386	4.385	0.0557	1.5489	0.1861	1.01663	1
MSH6	raredmg	1.50775	1.07105	2.09661	0.0143468	1.2316	0.4393	0	0.3582	3.0797	0.0353	1.5732	0.0625	0.930894	1
BRCA1	raredmg	1.48761	1.04799	2.08751	0.0216708	1.2763	0.4008	NA	1	1.7972	0.1368	1.3761	0.2152	5.7037	0.0804088
GEN1	ptv	2.64562	0.984928	6.71327	0.031401	1.1266	0.7009	NA	1	NA	0.2289	4.5165	0.0221	0	1
RAD51C	URmtr	6.76356	0.774361	80.8162	0.0447588	4.5085	0.3303	NA	1	NA	1	9.0214	0.087	NA	NA
RAD51D	syn	2.15635	0.880351	5.0044	0.0631187	1.8036	0.6179	NA	0.5386	NA	0.2289	1.7352	0.3522	NA	NA
PALB2	ptv	1.95825	0.905119	4.02262	0.0662618	1.9356	0.2382	NA	1	1.0896	1	2.005	0.272	5.64634	0.22683
MLH1	ptv	3.74817	0.689561	18.6461	0.067527	0	1	NA	1	NA	0.4786	13.5403	0.0207	0	1
NBN	flexnonsyn	1.36426	0.92929	1.97189	0.0944967	1.722	0.0397	0.5531	0.6194	0.6911	0.4861	1.2593	0.4827	3.79424	0.134907
MSH2	ptv	2.53713	0.602433	9.69651	0.149145	1.5023	0.5516	NA	1	1.0895	1	4.5122	0.0776	NA	NA
CHEK2	UR	1.8041	0.746297	4.04589	0.174531	1.9333	0.402	NA	1	2.1813	0.6095	1.3873	0.5316	5.64634	0.22683
BRIP1	raredmgmtr	1.67357	0.688443	3.77913	0.188855	0.4501	0.701	NA	1	1.0896	1	3.1633	0.023	NA	NA
XRCC2	ptv	0.242824	0.00552431	1.70001	0.20007	0	1	NA	1	0	0.5007	0.563	1	0	1
ATR	syn	1.33313	0.801846	2.15159	0.250983	1.8729	0.0691	1.1173	1	0.4346	0.4553	1.2891	0.442	0	1
PMS2	flexnonsynmtr	0.757905	0.404161	1.33999	0.359313	1.2631	0.6442	NA	1	0.4653	0.3471	0.4608	0.1647	1.60453	0.497318
BAP1	UR	0	0	2.67285	0.367561	0	1	NA	1	NA	1	0	1	0	1

[truncated: 6 more sheets: Supplementary Data 10, Supplementary Data 11, Supplementary Data 12, Supplementary Data 13, Supplementary Data 14, Supplementary Data 15]
